# Supplementary material for: A Systematic Review of User Attitudes Toward GenAI: Influencing Factors and Industry Perspectives
Source: J Intell. 2025 Jun 27;13(7):78. doi: 10.3390/jintelligence13070078 (PMC12295719; doi:10.3390/jintelligence13070078)
Supplement: Supplementary file 1 [file jintelligence-13-00078-s001.zip]

Archive with 1 entries (1 files):
- jintelligence-3435784-Supplementary.pdf
